# Supplementary material for: Effect of Graphene Oxide-Modified CaAl-Layered Double Hydroxides on the Carbon Dioxide Permeation Properties of Fluoroelastomers
Source: Polymers (Basel). 2023 Oct 19;15(20):4151. doi: 10.3390/polym15204151 (PMC10610964; doi:10.3390/polym15204151)
Supplement: Supplementary file 1 [file polymers-15-04151-s001.zip]

Archive with 1 entries (1 files):
- polymers-2634535-supplementary.pdf
